# Supplementary material for: Fabrication of Nanoscale Oxide Textured Surfaces on Polymers
Source: Polymers (Basel). 2021 Jul 3;13(13):2209. doi: 10.3390/polym13132209 (PMC8271387; doi:10.3390/polym13132209)
Supplement: Supplementary file 1 [file polymers-13-02209-s001.zip]

Archive with 1 entries (1 files):
- polymers-1281096-supplementary.pdf
